# Supplementary material for: Identification of Cardiovascular Disease-Related Genes Based on the Co-Expression Network Analysis of Genome-Wide Blood Transcriptome
Source: Cells. 2022 Sep 14;11(18):2867. doi: 10.3390/cells11182867 (PMC9496853; doi:10.3390/cells11182867)
Supplement: Supplementary file 1 [file cells-11-02867-s001.zip]

Archive with 1 entries (1 files):
- cells-1847709-supplementary.pdf
